# Supplementary material for: Improved resolution of microbial diversity in deep-sea surface sediments using PacBio long-read 16S rRNA gene sequencing
Source: mSphere. 2024 Nov 12;9(12):e00770-24. doi: 10.1128/msphere.00770-24 (PMC11656776; doi:10.1128/msphere.00770-24)
Supplement: Table S1 — Statistics of the Illumina short-read and PacBio long-read amplicon sequencing. [file msphere.00770-24-s0003.xlsx]

## Sheet: Sheet1
Supplementary table 1. The statistics of Illumina short-read and PacBio long-read amplicon sequencing
Sample ID	Illumina		PacBio
	Raw reads	Clean reads	Raw reads	Clean reads
Z8X-11-1	669266	457489	71571	30196
Z8X-11-2	626468	448233	78060	43439
Z8X-12-1	587876	427226	78047	35899
Z8X-12-2	737643	532334	88577	41031
Z8X-13-1	707376	518883	92889	51852
Z8X-13-2	634019	448589	70070	28543
Z8X-14-1	554982	421696	77521	36447
Z8X-14-2	575679	441301	73974	42732
Z8X-15-1	565778	435960	93451	51003
Z8X-15-2	559590	433521	86363	52810
Z8X-16-1	499755	405403	74164	40578
Z8X-16-2	554729	441653	88493	60005
Z8X-17-1	503232	398950	109833	74150
Z8X-17-2	581531	460368	91399	62849
Z8X-18-1	423353	331537	88987	51466
Z8X-18-2	532402	419602	99876	61857
Z8X-19-1	442317	347493	66654	40644
Z8X-19-2	446437	352696	34162	21268
